# Supplementary material for: Eimeria sciurorum (Apicomplexa, Coccidia) From the Calabrian Black Squirrel (Sciurus meridionalis): An Example of Lower Host Specificity of Eimerians
Source: Front Vet Sci. 2020 Jul 28;7:369. doi: 10.3389/fvets.2020.00369 (PMC7399200; doi:10.3389/fvets.2020.00369)
Supplement: Supplementary file 1 [file Table_1.XLSX]

## Sheet: List1
Supplementary Table 1. p-distances among 18S rDNA sequences calculated for squirrel-associated species of Eimeria.
		1	2	3	4	5	6	7	8	9	10	11	12	13	14	15	16
1	E. tamiasciuri	_
2	E. lancasterensis LS63	0.01502	_
3	E. lancasterensis 160	0.01054	0.00550	_
4	E. lancasterensis 64	0.01054	0.00550	0.00000	_
5	E. lancasterensis L369	0.01054	0.00550	0.00000	0.00000	_
6	E. lancasterensis L28	0.01054	0.00550	0.00000	0.00000	0.00000	_
7	E. lancasterensis 159	0.01054	0.00550	0.00000	0.00000	0.00000	0.00000	_
8	E. lancasterensis L357	0.01054	0.00550	0.00000	0.00000	0.00000	0.00000	0.00000	_
9	E. sciurorum 4017	0.00904	0.01341	0.00753	0.00753	0.00753	0.00753	0.00753	0.00753	_
10	E. sciurorum 3379	0.00904	0.01341	0.00753	0.00753	0.00753	0.00753	0.00753	0.00753	0.00000	_
11	E. sciurorum 4438	0.00904	0.01341	0.00753	0.00753	0.00753	0.00753	0.00753	0.00753	0.00000	0.00000	_
12	E. sciurorum 4448	0.00904	0.01341	0.00753	0.00753	0.00753	0.00753	0.00753	0.00753	0.00000	0.00000	0.00000	_
13	E. sciurorum 4210	0.00904	0.01341	0.00753	0.00753	0.00753	0.00753	0.00753	0.00753	0.00000	0.00000	0.00000	0.00000	_
14	E. sciurorum 2965	0.00904	0.01341	0.00753	0.00753	0.00753	0.00753	0.00753	0.00753	0.00000	0.00000	0.00000	0.00000	0.00000	_
15	E. sciurorum 4451	0.00979	0.01260	0.00678	0.00678	0.00678	0.00678	0.00678	0.00678	0.00075	0.00075	0.00075	0.00075	0.00075	0.00075	_
16	E. sciurorum ex S. meridionalis	0.00979	0.01260	0.00678	0.00678	0.00678	0.00678	0.00678	0.00678	0.00075	0.00075	0.00075	0.00075	0.00075	0.00075	0.00000	_
