# Supplementary material for: Eimeria sciurorum (Apicomplexa, Coccidia) From the Calabrian Black Squirrel (Sciurus meridionalis): An Example of Lower Host Specificity of Eimerians
Source: Front Vet Sci. 2020 Jul 28;7:369. doi: 10.3389/fvets.2020.00369 (PMC7399200; doi:10.3389/fvets.2020.00369)
Supplement: Supplementary file 2 [file Table_2.XLSX]

## Sheet: List1
Supplementary Table 2. p-distances among COI sequences calculated for squirrel-associated species of Eimeria.
		1	2	3	4	5	6	7	8	9	10	11	12	13	14	15	16	17	18	19
1	E. tamiasciuri	_
2	E. lancasterensis L348	0.03526	_
3	E. lancasterensis L369	0.03667	0.00141	_
4	E. lancasterensis L345	0.03671	0.00282	0.00141	_
5	E. lancasterensis LS61	0.04090	0.00846	0.00705	0.00423	_
6	E. lancasterensis 64	0.03949	0.00705	0.00564	0.00282	0.00141	_
7	E. lancasterensis L05	0.03949	0.00705	0.00564	0.00282	0.00141	0.00000	_
8	E. lancasterensis GF01	0.03949	0.00705	0.00564	0.00282	0.00141	0.00000	0.00000	_
9	E. lancasterensis 160	0.03950	0.00705	0.00564	0.00282	0.00141	0.00000	0.00000	0.00000	_
10	E. sciurorum 4438	0.04654	0.01834	0.01975	0.01975	0.02398	0.02257	0.02257	0.02257	0.01835	_
11	E. sciurorum 2490	0.04231	0.01410	0.01551	0.01552	0.01975	0.01834	0.01834	0.01834	0.01835	0.00423	_
12	E. sciurorum 4210	0.04231	0.01410	0.01551	0.01552	0.01975	0.01834	0.01834	0.01834	0.01835	0.00423	0.00000	_
13	E. sciurorum CZ6	0.04231	0.01410	0.01551	0.01552	0.01975	0.01834	0.01834	0.01834	0.01835	0.00423	0.00000	0.00000	_
14	E. sciurorum 2970	0.04231	0.01410	0.01551	0.01552	0.01975	0.01834	0.01834	0.01834	0.01835	0.00423	0.00000	0.00000	0.00000	_
15	E. sciurorum 4167	0.04231	0.01410	0.01551	0.01552	0.01975	0.01834	0.01834	0.01834	0.01835	0.00423	0.00000	0.00000	0.00000	0.00000	_
16	E. sciurorum 4451	0.04231	0.01410	0.01551	0.01552	0.01975	0.01834	0.01834	0.01834	0.01835	0.00423	0.00000	0.00000	0.00000	0.00000	0.00000	_
17	E. sciurorum 3518	0.04231	0.01410	0.01551	0.01552	0.01975	0.01834	0.01834	0.01834	0.01835	0.00423	0.00000	0.00000	0.00000	0.00000	0.00000	0.00000	_
18	E. sciurorum CZ2	0.04231	0.01410	0.01551	0.01552	0.01975	0.01834	0.01834	0.01834	0.01835	0.00423	0.00000	0.00000	0.00000	0.00000	0.00000	0.00000	0.00000	_
19	E. sciurorum ex S. meridionalis	0.04238	0.01413	0.01555	0.01554	0.01837	0.01837	0.01837	0.01837	0.01838	0.00425	0.00000	0.00000	0.00000	0.00000	0.00000	0.00000	0.00000	0.00000	_
